# Supplementary material for: Implementation and Impact of a Patient Blood Management Program in an Urban Community Hospital: An Eight-Year Study
Source: Healthcare (Basel). 2025 Sep 28;13(19):2462. doi: 10.3390/healthcare13192462 (PMC12524869; doi:10.3390/healthcare13192462)
Supplement: Supplementary file 1 [file healthcare-13-02462-s001.zip]

Archive with 1 entries (1 files):
- healthcare-3776874-supplementary.pdf
